# Supplementary material for: Identification of the BRD1 interaction network and its impact on mental disorder risk
Source: Genome Med. 2016 May 3;8:53. doi: 10.1186/s13073-016-0308-x (PMC4855718; doi:10.1186/s13073-016-0308-x)
Supplement: Additional file 9: — Ingenuity pathway analysis of BRD1 interaction networks. This Excel file includes three spreadsheets containing enriched categories, sub-categories, and canonical pathways identified by Ingenuity pathway analysis on the BRD1 interaction network. (XLSX 34 kb) [file 13073_2016_308_MOESM9_ESM.xlsx]

## Sheet: Categories
IPAa	PTGs + PPIsb	Categoryc	B-H p-valued	Molecules
diseases and disorders, molecular and cellular functions, and physiological system development functions	BRD1-S (1162 of 1562)	Gene Expression	1,42E-06-3,26E-01	DYRK1B,NPM1,PAF1,IGF2BP3,TLE1,IL6,ARNT2,DDB2,MNAT1,HOXD10,PKN2,CIAO1,CAV1,JARID2,TGIF2,ZNF254,PODXL,PRKCQ,PDHA2,FGFR2,TBK1,ZEB1,ZBTB5,CDCA4,ERCC3,PRKACA,PPP5C,RPL41,EIF3K,TSC1,RAP2A,NPDC1,AATF,DDIT3,HNRNPA2B1,SOS1,ALX4,ABT1,HEY1,MYD88,RGS16,SMYD2,HPSE,TOB1,ING5,ST3GAL3,IGHMBP2,NR4A2,MRPS7,MEF2D,ILF3,JAK1,KLF6,SKI,CBX3,HAND1,NARFL,EOMES,CTNNBIP1,LEMD3,TDG,WTAP,RHOB,SARNP,EIF3D,CARD8,HOXA7,WDR77,E4…
		RNA Post-Transcriptional Modification	1,98E-02-3,26E-01	HNRNPL,NPM1,PPIH,SRSF9,PCBP1,PRPF3,HNRNPA2B1,INTS5,CRNKL1,SFPQ,DICER1,RPS7,FARS2,U2AF2,PABPC4,GEMIN4,HNRNPUL1,C1QBP,PRPF31,LSM6,SON,CSTF1,LUC7L3,DROSHA,SNRPF,mir-196,HNRNPD,SNW1,DHX8,SRSF3,IGHMBP2,RPS16,SNRNP70,UTP15,TSEN2
	BRD1-L (615 of 839)	Gene Expression	3,27E-02-2,04E-01	MZF1,DYRK1B,APOL3/APOL4,MAF,CDKN2C,ZNF536,IL6,PKN2,RB1,GPN1,ETF1,JARID2,SMARCC2,ZFHX3,CNOT1,PCGF6,HIRA,YWHAZ,ZEB1,RPS29,MN1,TAF5,PSMB2,MED31,MXD4,PRICKLE1,PPP5C,EIF3K,AZI2,RAP2A,TNFAIP1,HNRNPA2B1,LRP6,BMPR2,HOXC9,EIF2B2,VRK1,KLF9,RARB,ABT1,ZNF217,EED,FCGR2A,ING5,DEDD,CDK1,SIN3A,CNOT2,MYOC,MTRF1,UBTF,CXADR,RBBP6,TCF7L2,MAML2,ZNF384,YWHAH,ATXN3,SMAD3,CBX3,WNT16,NARFL,EIF3C/EIF3CL,MYC,NCOA5,CDK8,CAM…
	BRD1-S and BRD1-L combined (1573 of 2141)	Gene Expression	4,31E-10-3,28E-01	NPM1,DYRK1B,PAF1,IGF2BP3,TLE1,DDB2,IL6,ARNT2,MNAT1,HOXD10,PKN2,RB1,FHL2,CIAO1,CAV1,JARID2,ETF1,TGIF2,ZNF254,ZFHX3,PODXL,YWHAG,PRKCQ,PCGF6,PDHA2,FGFR2,TBK1,ZEB1,ZBTB5,CDCA4,RPS29,MN1,ERCC3,PRKACA,MXD4,PPP5C,RPL41,EIF3K,RAP2A,TSC1,NPDC1,DDIT3,AATF,TNFAIP1,HNRNPA2B1,HOXC9,VRK1,SOS1,ALX4,ABT1,ZNF217,HEY1,KLHDC2,MYD88,FCGR2A,RGS16,SMYD2,HPSE,TOB1,ING5,DEDD,ST3GAL3,IGHMBP2,MRPS7,NR4A2,MYOC,MEF2D,MTRF1,…
		Embryonic Development	6,01E-04-3,39E-01	DYRK1B,NPM1,SPAG16,ARNT2,IL6,HOXD10,RB1,FHL2,CTSH,CAV1,PKDCC,NABP2,STAM,MGAT1,ZFHX3,ATL1,CRKL,FGFR2,ZEB1,PLD1,IFT122,MN1,PRKACA,TULP3,TPT1,RAP2A,TSC1,HEXA,SEPT11,ARF6,ZFAND5,SOS1,ALX4,HEY1,ZNF521,CUL7,VIM,TOB1,FKTN,MFN1,NR4A2,MEF2D,CXADR,TCF7L2,CYP26A1,SMAD3,DLX3,PARP2,SKI,HAND1,EOMES,HOXC4,RNASEH1,MYC,CTNNBIP1,LEMD3,FDFT1,TDG,RHOB,SLC30A5,HOXA7,E4F1,TAB1,EPHA7,HOXA13,YWHAE,POFUT1,AURKA,APC,MTERF…
		Organismal Development	6,01E-04-3,31E-01	DYRK1B,NPM1,SPAG16,IGF2BP3,DNAJC3,ARNT2,IL6,HOXD10,DSE,RB1,FHL2,ITPKB,CTSH,CAV1,PKDCC,NABP2,STAM,MGAT1,ZFHX3,ATL1,CRKL,FERMT2,FGFR2,ZEB1,PLD1,IFT122,MN1,PRKACA,TULP3,TPT1,TSC1,USP18,PNKP,HEXA,ARF6,SOS1,ZFAND5,ALX4,HEY1,PNPLA8,MYD88,ZNF521,VIM,TOB1,ING5,FKTN,GLG1,NR4A2,MEF2D,CXADR,TCF7L2,CYP26A1,SMAD3,SKI,DLX3,PARP2,HAND1,EOMES,HOXC4,RNASEH1,NOA1,MYC,CTNNBIP1,LEMD3,FDFT1,TDG,SLC30A5,HOXA7,TAB1,EPH…
		Cell Cycle	9,82E-03-3,39E-01	NPM1,DYRK1B,CCP110,COPS2,EPS8,CEP120,THAP5,PLAGL2,SFPQ,CDKN2C,DDB2,IL6,HES1,RBL1,MNAT1,PKN2,RB1,FHL2,JARID2,CAV1,NABP2,DNMT1,ZFHX3,PRKCQ,YWHAG,CKS2,HIRA,FGFR2,MDC1,MTF2,CKAP2,IER3,ZEB1,ZBTB5,SKP2,RAD1,IFT122,CETN3,ERCC3,MBD4,ATMIN,PRKACA,MSH5,MXD4,HAUS6,PPP5C,SH2B1,UBE2C,TSC1,ZFYVE26,AATF,DDIT3,MED29,PLAGL1,KPNA2,LRP6,BMPR2,MAP3K5,SEPT11,ASNS,VCAN,CHEK1,KLF9,ARF6,PRCC,F2RL1,RARB,E2F5,PITPNM1,COX4…
		Connective Tissue Development and Function	9,82E-03-3,28E-01	NPM1,COPS2,MINPP1,PLAGL2,IL6,FNDC3B,DDB2,RBL1,NOS3,HOXD10,HOXA9,RB1,CAV1,PKDCC,NABP2,HOXD12,FOXF2,NAB1,CKS2,PCSK5,ATL1,CRKL,GCM2,FGFR2,MTF2,ZEB1,IER3,PLD1,NKX3-2,SKP2,MN1,PRKACA,CAPRIN1,PPP5C,UBE2C,TSC1,PLAGL1,LRP6,HEXA,BMPR2,VCAN,CHEK1,F2RL1,ZFAND5,RARB,SOS1,E2F5,ALX4,STAP2,COX4I1,HOXD11,CTSK,GPN3,ZNF521,CUL7,TOB1,MDM2,CCDC6,GNAI3,UBTF,CHD7,HOXB2,CYP26A1,SMAD3,PARP2,KLF6,SKI,DICER1,HOXC4,EIF3C/E…
		Cancer	1,81E-02-3,39E-01	RNF139,SPAG16,TLE1,ARNT2,PPRC1,JARID2,CLPB,NUP107,ZEB1,ZBTB5,TANC1,TSPYL4,NADK,TSC1,DDIT3,QRFPR,MFSD5,ETFDH,NUAK2,PTPN4,LNPEP,SRRM5,CDK17,CLDND1,MYNN,DIP2A,CCDC6,EIF2S2,FER,SMAD3,ZNF564,CRNKL1,LINS,EOMES,SARNP,CASC1,HIST1H2BJ/HIST1H2BK,ZMAT2,YPEL5,H3F3A/H3F3B,RBX1,STK33,MRPL15,PIAS1,EIF2S1,DNAH8,SEC24C,ARL15,SLC4A9,ILKAP,PDK1,TMEM232,KDM4B,WBP1,CLEC16A,TAF6L,IFT20,SAMD9,GLTSCR1L,HNRNPL,UBR2,FNDC3…
		Organ Development	1,81E-02-3,28E-01	NPM1,DYRK1B,CEP120,SPAG16,UBR2,PSCA,HES1,ARNT2,FNDC3B,IL6,NOS3,RBL1,HOXA9,HOXD10,RB1,FHL2,CTSH,PKDCC,CAV1,NABP2,STAM,HOXD12,FOXF2,RAET1G,ZFHX3,NAB1,PCSK5,ATL1,CRKL,HIRA,GCM2,FGFR2,MTF2,ZEB1,PLD1,NKX3-2,MN1,UBR1,MBD4,PRKACA,TULP3,UBE2C,TSC1,PLAGL1,LRP6,BMPR2,TRIO,HEXA,MAP3K5,ARF6,PRCC,F2RL1,PNRC1,RARB,ZFAND5,PITPNM1,E2F5,ALX4,NCKIPSD,NDUFS4,HEY1,HOXD11,CTSK,MYLPF,ZNF521,mir-196,VIM,TOB1,MDM2,MYPN,…
		Reproductive System Development and Function	1,81E-02-3,24E-01	MYC,HOXD11,HOXA13,GPN3,SPAG16,CAV1,PHB2,HOXD13,HOXD12,APC
		Skeletal and Muscular System Development and Function	1,81E-02-3,39E-01	DYRK1B,IL6,FNDC3B,NOS3,RBL1,HOXA9,HOXD10,RB1,FHL2,PKDCC,CAV1,NABP2,HOXD12,FOXF2,ZFHX3,NAB1,ATL1,PCSK5,CRKL,HIRA,GCM2,FGFR2,MTF2,ZEB1,HAX1,PLD1,NKX3-2,IFT122,MN1,PRKACA,TULP3,TSC1,PLAGL1,LRP6,HEXA,STRA13,BMPR2,TRIO,SDC3,MAP3K5,ARF6,F2RL1,PPAP2B,ZFAND5,RARB,E2F5,ALX4,NCKIPSD,PPP3CA,HEY1,HOXD11,CTSK,CSK,ZNF521,MYLPF,HPSE,TOB1,VIM,MDM2,MYPN,FKTN,F3,GLG1,GNAI3,MYOC,NR4A2,LIMS1,MEF2D,CXADR,CHD7,HOXB2,J…
		Tissue Development	1,81E-02-3,28E-01	NPM1,DYRK1B,CEP120,SPAG16,LMO2,UBR2,MAF,PSCA,ARNT2,IL6,HES1,FNDC3B,NOS3,RBL1,HOXD10,HOXA9,RB1,FHL2,CTSH,PKDCC,CAV1,NABP2,HOXD12,STAM,MGAT1,FOXF2,DNMT1,ZFHX3,PRKCQ,NAB1,ATL1,PCSK5,CRKL,GCM2,HIRA,FGFR2,MTF2,ZEB1,IER3,PLD1,NKX3-2,MN1,IFT122,UBR1,PRKACA,TULP3,TPT1,RAP2A,TSC1,PLAGL1,PTPN14,LRP6,HEXA,BMPR2,TRIO,SEPT11,MAP3K5,CHEK1,ARF6,F2RL1,BRD1,PPAP2B,SOS1,RARB,ZFAND5,E2F5,PITPNM1,ALX4,NCKIPSD,EED,HE…
		Skeletal and Muscular Disorders	2,19E-02-3,39E-01	HOXB2,NPM1,CYP26A1,SMAD3,SKI,IL6,DICER1,HES1,HOXC4,HOXA9,HOXD10,SKIV2L,CTNNBIP1,MYC,EMG1,RB1,CDON,HOXD12,HOXA13,LMO4,CRKL,RAC1,FGFR2,MTF2,NKX3-2,IFT122,MBTPS1,SOBP,ATMIN,SNX1,PRKACA,KIF11,LRP6,HOXD13,BMPR2,NFKB1,NUAK2,MIPOL1,PDGFC,TEAD1,F2RL1,BMPR1A,RARB,SOS1,ALX4,THOC6,MAP2K1,PPP3CA,ZIC5,HOXD11,APAF1,MDM2,VPS26A,KIF3B,GNAI3,HOXA5,LMBR1,HOXC6,NSUN2,HOXD9,PRKAR1A
		Tissue Morphology	2,19E-02-3,39E-01	HOXB2,NPM1,UBA3,SLC31A1,DYNC2LI1,CYP26A1,SMAD3,UBR2,KLF6,SKI,HAND1,IL6,DICER1,HES1,EOMES,NOS3,HOXC4,MNAT1,RBL1,HOXD10,HOXA9,NOA1,MYC,CTNNBIP1,RB1,STMN1,CDON,PPRC1,CAV1,NABP2,HOXD12,MGAT1,FOXF2,DNMT1,CDC25A,HOXA13,LMO4,HIRA,FERMT2,GCM2,RAC1,FGFR2,MTF2,AURKA,POFUT1,APC,SKP2,NKX3-2,IFT122,MN1,UBR1,PRKACA,DLD,TPT1,LRP6,HOXD13,BMPR2,MAP3K5,FAS,ARF6,TEAD1,WASL,F2RL1,BRD1,BMPR1A,PPAP2B,RARB,WLS,RPTOR,PR…
		Gastrointestinal Disease	2,63E-02-3,28E-01	mir-130,NPM1,GTF3C3,SOS2,IL6,ARNT2,DSE,RNF182,PRSS48,MAGEF1,PPRC1,ARHGAP10,YWHAG,RAD1,GART,TANC1,UBE2C,FBXW12,MFSD5,LNPEP,PNRC1,CDK17,HTR2A,ZNF521,DROSHA,mir-196,CCDC6,FER,RAB14,SMAD3,ZNF564,SLC9A9,EOMES,FBXO34,HOXC4,TDG,CASC1,WDR87,EPHA7,AURKA,STK33,SIX4,HOXD13,USP54,DNAH8,TNC,SLC4A9,ILKAP,PDK1,TMEM232,WBP1,ADAM15,KIF3B,TAF6L,IFT20,DNAJB11,TEDDM1,WDR7,GLTSCR1L,SAMD9,HNRNPL,THAP5,UBR2,PSCA,BAZ1A,…
		Protein Synthesis	4,22E-02-2,91E-01	SPCS1,NPM1,EPS8,PCBP1,UBR2,IGF2BP3,SH3GLB1,HES1,IL6,PAIP2,MNAT1,RBL1,NGLY1,LGMN,CTSH,CAV1,ETF1,DNMT1,PRKCQ,ATL1,PCSK5,NUP107,CTRL,IER3,SKP2,RPS29,SCUBE1,UBR1,MED31,DLD,PPP5C,RPL41,EIF3K,UBE2C,TUFM,TSC1,USP18,DDIT3,TNFAIP1,SEPT11,EIF2B2,LNPEP,GBA,DCXR,NACC1,PSMD14,RPS5,NCKIPSD,NDUFS4,CTSK,DROSHA,MDM2,TRIM37,CDK1,COPG1,SENP1,IGHMBP2,MRPS7,ATL2,LIMS1,USP4,MTRF1,BIRC2,PPIH,PGPEP1,ILF3,JAK1,UBA3,ATXN3…
		Nervous System Development and Function	4,22E-02-3,28E-01	HOXB2,NPM1,CEP120,DYNC2LI1,CYP26A1,UBR2,SKI,IL6,ARNT2,DICER1,EOMES,HES1,HOXC4,RBL1,HOXD10,HOXA9,MYC,CTNNBIP1,RB1,TDG,RHOB,CDON,PKDCC,HOXD12,STAM,NIPBL,GSK3B,DNMT1,EPHA7,LMO4,YWHAE,CDK5RAP1,CRKL,HIRA,RAC1,FGFR2,MTF2,SIPA1L1,NKX3-2,IFT122,BBS2,RHOA,UBR1,PRKACA,TULP3,RAP2A,TSC1,PLAGL1,LRP6,HOXD13,HEXA,TRIO,NUP50,SEPT11,TNC,CEP290,TEAD1,SOX21,BRD1,RARB,PITPNM1,ZIC5,HEY1,NDUFS4,HOXD11,CTSK,BARHL2,CSK,…
		Organ Morphology	4,22E-02-3,28E-01	HOXB2,CYP26A1,SMAD3,SKI,DICER1,IL6,HOXC4,RBL1,NOS3,HOXD10,HOXA9,CTNNBIP1,CTSH,CDON,SLC30A5,PKDCC,CAV1,NABP2,HOXD12,GSK3B,TAB1,FOXF2,HOXA13,NAB1,LMO4,PCSK5,ATL1,CRKL,GCM2,FGFR2,MTF2,NKX3-2,CREB3L2,MN1,PRKACA,TMPO,PLAGL1,LRP6,HOXD13,BMPR2,HEXA,LRIG3,ITGA10,NFKB1,PDGFC,BMPR1A,RARB,E2F5,ALX4,EYA4,ZIC5,IL4,HOXD11,CTSK,ZNF521,APAF1,DLX2,GNAI3,HOXA5,LMBR1,HOXC6,HOXD9,CHD7,WNT5A,PRKAR1A
		Cellular Assembly and Organization	4,22E-02-3,39E-01	KLC1,NPM1,PAIP2,NOS3,KPNA1,RB1,HOOK3,CAV1,DNMT1,YWHAZ,CKAP2,MYO1C,PLD1,SKP2,PRKACA,TINF2,HAUS6,PRICKLE1,RAP2A,NCAPD3,AATF,PTPN14,CKAP4,SEPT11,MAP3K5,CHEK1,RAB5A,FCGR2A,MYD88,CSK,XBP1,VIM,HNRNPD,MDM2,CDK1,GNAI3,MYOC,NDE1,CEP192,DLGAP5,ATXN3,SMAD3,CBX3,DICER1,TUBB,MYC,STMN1,RHOB,HOXA7,NIPBL,ANXA7,GSK3B,CHMP3,CHD3,SMC3,LMO4,SNX18,CLTC,RAC1,AURKA,RAB34,SIPA1L1,APC,MTERFD2,ESYT2,H3F3A/H3F3B,RHOA,SNX1,…
		Cellular Function and Maintenance	4,22E-02-3,39E-01	KLC1,NPM1,PAF1,SFPQ,SH3GLB1,IL6,DDB2,NOS3,KPNA1,PKN2,RB1,ATG9A,KIAA0430,CAV1,KIF5C,PRKCQ,TBK1,HAX1,PLD1,SKP2,PRKACA,TINF2,TUFM,RAP2A,TSC1,ATP6V1D,AATF,DDIT3,PNKP,KPNA2,LRP6,CKAP4,SEPT11,VTI1B,CHEK1,MCOLN1,ARF6,F2RL1,MAP1LC3B,NACC1,RAB5A,FCGR2A,MYD88,TBC1D9,CSK,XBP1,VIM,MDM2,REV3L,MFN1,GNAI3,NR4A2,BIRC2,SCAMP2,SMAD3,DICER1,MYC,STMN1,RHOB,HOXA7,GSK3B,CHD3,CLTC,RAC1,AURKA,AMBRA1,MTERFD2,APC,SIPA1L1,…
		Developmental Disorder	4,22E-02-3,39E-01	LMO2,DNAJC3,HES1,IL6,NOS3,HOXD10,SKIV2L,RB1,EMG1,FHL2,PTP4A2,CAV1,MGAT1,CASQ2,NAB1,KAT7,CRKL,HIRA,FGFR2,IER3,PLD1,NKX3-2,SKP2,MN1,IFT122,ISPD,ATMIN,PRKACA,TSC1,LRP6,BMPR2,SIRT7,MAP3K5,MIPOL1,NUAK2,VRK1,F2RL1,PPAP2B,SOS1,RARB,E2F5,ALX4,THOC6,FABP3,PIK3R2,PPP3CA,HTR2A,PNPLA8,CSK,XBP1,MDM2,FKTN,VPS26A,GNAI3,NDE1,MEF2D,TSEN2,TCF7L2,DYNC2LI1,SMAD3,CYP26A1,SKI,DICER1,EOMES,MYC,CTNNBIP1,TDG,LEMD3,CAMK2D…
		Neurological Disease	4,29E-02-3,24E-01	KLC1,CYP26A1,SMAD3,SKI,DICER1,HES1,EOMES,CTNNBIP1,FDFT1,EMG1,STMN1,CDON,DNMT1,EPHA7,YWHAE,LMO4,ATL1,IFT122,ISPD,ATMIN,SNX1,PRKACA,KIF11,TSC1,CHD4,LRP6,NUAK2,PDGFC,VRK1,TEAD1,F2RL1,BMPR1A,E2F5,ALX4,THOC6,PIK3R2,ZIC5,SPTLC1,FAM134B,APAF1,MDM2,FKTN,VPS26A,MRPS16,KIF3B,NDE1,FUZ,TSEN2,WNK1,KIAA1279
		Organismal Injury and Abnormalities	4,29E-02-3,28E-01	CYP26A1,SMAD3,SKI,DICER1,HES1,EOMES,IL6,NOS3,RBL1,CTNNBIP1,MYC,EMG1,FDFT1,RB1,CDON,DNMT1,EPHA7,HOXA13,LMO4,YWHAE,APC,IFT122,ISPD,ATMIN,SNX1,PRKACA,KIF11,TSC1,LRP6,HOXD13,MAP3K5,NUAK2,GGPS1,VRK1,HMOX1,TEAD1,BMPR1A,E2F5,ALX4,THOC6,PIK3R2,ZIC5,APAF1,MDM2,FKTN,VPS26A,MRPS16,KIF3B,TERC,NDE1,TSEN2,KIAA1279
		Cellular Movement	4,84E-02-3,39E-01	NPM1,MZF1,CCP110,EPS8,VPS28,HAND1,IL6,NOS3,DSE,RB1,STMN1,RHOB,PTP4A2,CASC1,CAV1,GSK3B,CHMP3,S100A10,PODXL,CRKL,FERMT2,RAC1,CKAP2,AURKA,APC,RHOA,LIN28B,RAP2A,ZFYVE26,IST1,HNRNPA2B1,BMPR2,ING4,SEPT11,ASNS,HMOX1,ARF6,F2RL1,PITPNM1,SEMA4A,ZNF217,RASSF1,IL4,CENPV,CSK,GNAI1,VIM,SLIT2,FOXM1,F3,CALM1 (includes others),GNAI3,FAM188A,WNT5A
aIPA perfomed using standard settings
bPTG + PPIs that were identified by IPA (first number in brackets indicates the number of HUGO gene names identified by IPA) and analyzed
cSub-categories in bold are found in the next sheet
dOnly pathways with B-H corrected p -values < 0.05 are shown

## Sheet: Sub-categories
IPAa	PTGs + PPIsb	Categoryc	Diseases or Functions Annotation	B-H p-valued	Molecules	# Molecules
Diseases and Functions	BRD1-S and BRD1-L combined (1573 of 2141)	Gene Expression	expression of RNA	4,31E-10	AATF,ABT1,AFF1,ALX4,APBB2,APC,APOL3/APOL4,ARID1B,ARID4B,ARID5B,ARNT2,ATP2B4,ATXN3,AZI2,BACH2,BAMBI,BARHL2,BDP1,BIRC2,BMPR1A,BMPR2,BRD2,BTF3,BUD31,CAMK2D,CARM1,CAV1,CBFA2T2,CBX3,CDK1,CDK8,CDKN2C,CDON,CEP290,CHD3,CHD4,CIAO1,CKAP2,CNOT1,CNOT2,COPS2,CREB3L2,CSNK1E,CSRNP3,CTDSP1,CTNNBIP1,DDB2,DDIT3,DEDD,DICER1,DLX2,DNMT1,DR1,DRG1,DYRK1B,E2F5,E4F1,EED,EIF2B2,EIF2B3,EIF2S1,EIF3C/EIF3CL,EIF3D,EIF3I,EIF3K…	275
		Gene Expression	transcription	1,53E-09	AATF,ABT1,AFF1,ALX4,APBB2,APC,APOL3/APOL4,ARID1B,ARID4B,ARID5B,ARNT2,ATP2B4,ATXN3,AZI2,BACH2,BAMBI,BARHL2,BDP1,BIRC2,BMPR1A,BMPR2,BRD2,BTF3,BUD31,CAMK2D,CARM1,CAV1,CBFA2T2,CBX3,CDK1,CDK8,CDKN2C,CDON,CEP290,CHD3,CHD4,CIAO1,CKAP2,CNOT1,CNOT2,COPS2,CREB3L2,CSNK1E,CSRNP3,CTDSP1,CTNNBIP1,DDB2,DDIT3,DEDD,DICER1,DLX2,DNMT1,DR1,DRG1,DYRK1B,E2F5,E4F1,EIF2S1,ELF1,ELK4,ELP3,EOMES,ERCC3,F2RL1,FCGR2A,FGFR2,FH…	248
		Gene Expression	transcription of RNA	1,53E-09	AATF,ABT1,AFF1,ALX4,APBB2,APC,APOL3/APOL4,ARID1B,ARID4B,ARID5B,ARNT2,ATP2B4,ATXN3,AZI2,BACH2,BAMBI,BARHL2,BDP1,BIRC2,BMPR1A,BMPR2,BRD2,BTF3,BUD31,CAMK2D,CARM1,CAV1,CBFA2T2,CBX3,CDK1,CDK8,CDKN2C,CDON,CEP290,CHD3,CHD4,CIAO1,CKAP2,CNOT1,CNOT2,COPS2,CREB3L2,CSNK1E,CSRNP3,CTDSP1,CTNNBIP1,DDB2,DDIT3,DEDD,DICER1,DLX2,DNMT1,DR1,DRG1,DYRK1B,E2F5,E4F1,EIF2S1,ELF1,ELK4,ELP3,EOMES,ERCC3,F2RL1,FCGR2A,FGFR2,FH…	244
		Gene Expression	transcription of DNA	2,60E-07	AATF,ABT1,AFF1,ALX4,APBB2,ARID5B,ARNT2,BACH2,BAMBI,BARHL2,BDP1,BMPR1A,BMPR2,BRD2,BTF3,BUD31,CARM1,CAV1,CBFA2T2,CBX3,CDON,CEP290,CHD3,CHD4,CIAO1,CKAP2,CNOT1,CNOT2,COPS2,CREB3L2,CSRNP3,CTDSP1,CTNNBIP1,DDIT3,DEDD,DICER1,DLX2,DNMT1,DR1,DRG1,DYRK1B,E2F5,E4F1,ELF1,ELP3,EOMES,ERCC3,F2RL1,FGFR2,FHL2,FOXF2,FOXM1,FOXO1,GCM2,GFI1B,GLI1,GSK3B,GTF2H2,GTF2I,HAND1,HDAC1,HES1,HEY1,HIRA,HNF4G,HOXA13,HOXA5,HOXA7,H…	191
		Gene Expression	expression of DNA	6,61E-07	AATF,ABT1,AFF1,ALX4,APBB2,ARID4B,ARID5B,ARNT2,BACH2,BAMBI,BARHL2,BDP1,BMPR1A,BMPR2,BRD2,BTF3,BUD31,CARM1,CAV1,CBFA2T2,CBX3,CDK1,CDON,CEP290,CHD3,CHD4,CIAO1,CKAP2,CNOT1,CNOT2,COPS2,CREB3L2,CSRNP3,CTDSP1,CTNNBIP1,DDIT3,DEDD,DICER1,DLX2,DNMT1,DR1,DRG1,DYRK1B,E2F5,E4F1,EED,ELF1,ELP3,EOMES,ERCC3,F2RL1,FAS,FGFR2,FHL2,FOXF2,FOXM1,FOXO1,GCM2,GFI1B,GLI1,GSK3B,GTF2H2,GTF2I,HAND1,HDAC1,HES1,HEY1,HIRA,HNF4G,…	197
		Gene Expression	activation of DNA endogenous promoter	4,30E-05	AATF,ABT1,ALX4,ARNT2,BARHL2,BMPR1A,BMPR2,BRD2,BTF3,BUD31,CAV1,CBFA2T2,CDON,CHD3,CHD4,CIAO1,CKAP2,CNOT1,CNOT2,COPS2,CSRNP3,CTDSP1,CTNNBIP1,DICER1,DLX2,DNMT1,DR1,E4F1,ELF1,ELP3,EOMES,ERCC3,F2RL1,FGFR2,FHL2,FOXF2,FOXM1,FOXO1,GFI1B,GLI1,GTF2H2,GTF2I,HAND1,HDAC1,HES1,HEY1,HIRA,HNF4G,HOXA13,HOXA5,HOXA7,HOXC6,HOXD10,HOXD13,HOXD9,HSF2BP,IGHMBP2,IL4,IL6,ISL1,JARID2,KLF6,KLF9,KMT2D,LITAF,LMO2,LMO4,LRP6,MAF…	136
		Gene Expression	transactivation of RNA	9,89E-03	APC,BMPR2,BRD2,CARM1,CAV1,CDCA4,CHD4,CIAO1,CTNNBIP1,CXADR,DDIT3,ELK4,FHL2,FOXO1,GLI1,GTF2I,HDAC1,HES1,HNF4G,HOXC6,IL4,IL6,ILF3,JAK1,KAT7,KLF6,LEMD3,LMO2,LMO4,MAF,MAP2K1,MDFIC,MDM2,MED31,MN1,MNAT1,MYC,MYD88,NAB1,NCOA4,NCOA5,NFKB1,NFYC,NPM1,NR2C2,NR4A2,PFDN5,PIAS1,PKN2,PLAGL1,PLAGL2,PODXL,POLR2K,PPP3CA,PRKACA,PRKCQ,RAB5A,RAC1,RARB,RBX1,RHOA,RHOB,RNF4,SKI,SLC19A2,SMAD3,SMAD6,SNW1,STAP2,TAB1,TCF7L2,T…	79
		Gene Expression	transactivation	1,66E-02	APC,BMPR2,BRD2,CARM1,CAV1,CDCA4,CHD4,CIAO1,CTNNBIP1,CXADR,DDIT3,ELK4,FHL2,FOXO1,GLI1,GSK3B,GTF2I,HDAC1,HES1,HNF4G,HOXC6,IL4,IL6,ILF3,JAK1,KAT7,KLF6,LEMD3,LMO2,LMO4,MAF,MAP2K1,MDFIC,MDM2,MED31,MN1,MNAT1,MYC,MYD88,NAB1,NCOA4,NCOA5,NFKB1,NFYC,NPM1,NR2C2,NR4A2,PFDN5,PIAS1,PKN2,PLAGL1,PLAGL2,PODXL,POLR2K,PPP3CA,PRKACA,PRKCQ,RAB5A,RAC1,RARB,RB1,RBX1,RHOA,RHOB,RNF4,SKI,SLC19A2,SMAD3,SMAD6,SNW1,STAP2,TAB…	82
		Gene Expression	repression of RNA	1,81E-02	ARID4B,CBX3,CDKN2C,CNOT2,COPS2,DR1,E4F1,EED,ERCC3,FHL2,GPN1,HAND1,HDAC1,HES1,IGHMBP2,IL6,JARID2,KLF9,MNAT1,MYC,NKX3-2,NR4A2,RB1,RBL1,RCOR1,SIN3A,SKI,SMAD6,SNW1,TLE1,TRIP4,UBTF	32
		Gene Expression	translation of RNA	1,50E-01	EIF2B2,EIF2B3,EIF2S1,EIF3C/EIF3CL,EIF3D,EIF3I,EIF3K,EIF4B,EPRS,ETF1,GTF2H2,IGF2BP3,MRPL15,MRPL2,MRPS7,MTRF1,PABPC4,PAIP2,RPL30,RPL41,RPS29,RPS5,TSC1,WARS	24
		Gene Expression	synthesis of rRNA	1,67E-01	EIF2S1,MYC,NPM1,RB1,RBL1	5
		Gene Expression	expression of mRNA	1,87E-01	BACH2,EIF2B2,EIF2B3,EIF2S1,EIF3C/EIF3CL,EIF3D,EIF3I,EIF3K,EIF4B,EPRS,GTF2H2,IGF2BP3,IL6,JAK1,LRP6,MDFIC,MRPL15,MRPL2,MRPS7,MYC,PABPC4,PAIP2,RPL30,RPL41,RPS29,RPS5,TSC1,WARS	28
		Gene Expression	methylation of DNA	1,95E-01	APC,ARID4B,CBX3,DNMT1,GCM2,MBD4,MYC,PICK1,RB1,RBL1,TDG	11
		Gene Expression	binding of DNA	1,95E-01	AATF,ANXA7,BMPR1A,CALM1 (includes others),CARD8,CARM1,CAV1,CDK1,DDB2,DDIT3,FAS,FOXM1,FOXO1,GSK3B,HDAC1,HEY1,HOXA9,HOXD12,IER3,IL4,IL6,ING4,ISL1,JAK1,KLHDC2,KMT2D,MAP2K1,MAP2K7,MDM2,MYC,NFKB1,NPDC1,NPM1,NR2C2,PCK1,PIAS1,PPP5C,PRKACA,PRKCQ,PTAFR,RAC1,RANBP2,RARB,RASSF1,RB1,RBBP6,RHOA,RHOB,RNF4,SERPINC1,SFPQ,SMAD3,SMC3,STRA13,TCF7L2,TEAD1,WTAP,YWHAB,YWHAE,YWHAG,YWHAZ,ZBTB5	62
		Gene Expression	binding of WT1 binding site	1,95E-01	PRKACA,WTAP	2
		Gene Expression	binding of positive regulatory domain promoter element	1,95E-01	CDK1,PRKCQ	2
		Gene Expression	translation of mRNA	2,06E-01	EIF2B2,EIF2B3,EIF2S1,EIF3C/EIF3CL,EIF3D,EIF3I,EIF3K,EIF4B,EPRS,GTF2H2,IGF2BP3,MRPL15,MRPL2,MRPS7,PABPC4,PAIP2,RPL30,RPL41,RPS29,RPS5,TSC1,WARS	22
		Gene Expression	binding of E2F binding site	2,50E-01	IL6,MDM2,MYC,NPDC1	4
		Gene Expression	initiation of expression of RNA	2,60E-01	EIF2B2,EIF2B3,EIF3C/EIF3CL,EIF3D,EIF3I,EIF3K,EIF4B,ERCC3,GTF2I,MYC,NCOA4,PAIP2,RRN3,TAF5	14
		Gene Expression	binding of protein binding site	3,24E-01	AATF,ANXA7,BMPR1A,CARD8,DDB2,DDIT3,FAS,FOXO1,HDAC1,HEY1,HOXA9,HOXD12,IER3,IL4,IL6,ING4,ISL1,JAK1,MAP2K1,MDM2,MYC,NFKB1,NPDC1,PRKACA,PRKCQ,PTAFR,RAC1,RARB,RBBP6,RHOA,RHOB,RNF4,SMAD3,SMC3,WTAP	35
		Gene Expression	binding of Stat3 binding site	3,28E-01	IL4,IL6,ISL1	3
		Nervous System Development and Function	abnormal morphology of neural arch	4,22E-02	HOXB2,HOXD10,HOXD11,HOXD12,HOXD13,NKX3-2,PRKACA,RARB	8
		Nervous System Development and Function	abnormal morphology of vertebrae	8,29E-02	CRKL,CTSK,CYP26A1,GNAI3,HEXA,HOXA5,HOXA9,HOXB2,HOXC4,HOXD10,HOXD11,HOXD12,HOXD13,HOXD9,MTF2,NKX3-2,PKDCC,PLAGL1,PRKACA,RARB,SKI,WNT5A	22
		Nervous System Development and Function	morphology of vertebral column	8,88E-02	CRKL,CTSK,CYP26A1,GNAI3,HEXA,HOXA5,HOXA9,HOXB2,HOXC4,HOXD10,HOXD11,HOXD12,HOXD13,HOXD9,LRP6,MTF2,NKX3-2,PKDCC,PLAGL1,PRKACA,RARB,SKI,WNT5A	23
		Nervous System Development and Function	length of dendritic spines	1,01E-01	PPP1R9A,RAP2A,RHOA,RHOB,SEPT11,SIPA1L1	6
		Nervous System Development and Function	branching morphogenesis of nerves	1,36E-01	DLX2,EPHA7,FGFR2	3
		Nervous System Development and Function	abnormal morphology of axis	1,49E-01	HOXD11,HOXD12,HOXD13,MTF2,PKDCC,RARB,SKI	7
		Nervous System Development and Function	formation of neural tube	1,95E-01	APAF1,BRD1,CSK,CYP26A1,DNMT1,DYNC2LI1,HIRA,IFT122,KIF3B,LMO4,MYC,NUP50,SKI,TEAD1,TERC,ZIC5	16
		Nervous System Development and Function	blebbing of astrocytes	1,95E-01	RHOA,ROCK1	2
		Nervous System Development and Function	abnormal morphology of cervical vertebra	2,91E-01	HOXA5,HOXD11,HOXD12,HOXD13,MTF2,NKX3-2,PKDCC,RARB,SKI	9
		Nervous System Development and Function	formation of hair cells	2,91E-01	HES1,HEY1,SOX21	3
		Nervous System Development and Function	abnormal morphology of caudal vertebra	2,96E-01	CRKL,NKX3-2,PKDCC,PLAGL1	4
		Nervous System Development and Function	proliferation of retinal progenitor cells	3,24E-01	RB1,RBL1	2
		Nervous System Development and Function	development of brain	3,28E-01	APAF1,APBB2,ARNT2,ATRN,BARHL2,BBS2,CDK5RAP1,CDON,CEP120,CEP290,CTNNBIP1,CYP26A1,DICER1,DLX2,DYNC2LI1,EOMES,EPHA7,F3,FGFR2,GLI1,GSK3B,HDAC1,HES1,HIRA,HOXB2,IL6,LRP6,MDM2,NDE1,NDUFS4,NIPBL,NPM1,NR4A2,PITPNM1,RAC1,RARB,RBL1,RHOA,SKI,SLIT2,STAM,TDG,TNC,TRIO,TSC1,TULP3,UBR1,UBR2,WNT5A,YWHAE,ZIC5	51
		Neurological Disease	malformation of brain	4,29E-02	ALX4,APAF1,ATMIN,BMPR1A,CDON,CTNNBIP1,CYP26A1,DICER1,E2F5,EMG1,EOMES,EPHA7,FKTN,HES1,IFT122,ISPD,KIAA1279,KIF11,KIF3B,LMO4,LRP6,MDM2,MRPS16,NDE1,NUAK2,PIK3R2,PRKACA,SKI,SMAD3,SNX1,TEAD1,THOC6,TSC1,TSEN2,VPS26A,VRK1,YWHAE,ZIC5	38
		Neurological Disease	hereditary sensory and autonomic neuropathy	8,29E-02	ATL1,DNMT1,FAM134B,SPTLC1,WNK1	5
		Neurological Disease	hereditary sensory neuropathy type 1	1,36E-01	ATL1,DNMT1,SPTLC1	3
		Neurological Disease	exencephaly	1,95E-01	ALX4,APAF1,ATMIN,CTNNBIP1,CYP26A1,HES1,IFT122,KIF3B,LMO4,LRP6,MDM2,NUAK2,PRKACA,SKI,SNX1,TEAD1,VPS26A,ZIC5	18
		Neurological Disease	neural tube defect	1,97E-01	ALX4,APAF1,ATMIN,CTNNBIP1,CYP26A1,F2RL1,FUZ,HES1,IFT122,KIF3B,LMO4,LRP6,MDM2,NUAK2,PDGFC,PRKACA,SKI,SNX1,TEAD1,VPS26A,ZIC5	21
		Neurological Disease	gyral abnormalities	2,07E-01	EOMES,FKTN,ISPD,KIAA1279,NDE1,PIK3R2,YWHAE	7
		Neurological Disease	axonopathy	3,24E-01	KLC1,STMN1	2
		Neurological Disease	hereditary sensory neuropathy type 2	3,24E-01	FAM134B,WNK1	2
		Neurological Disease	hypomyelination of sciatic nerve	3,24E-01	CHD4,FDFT1	2
aIPA perfomed using standard settings
bPTG + PPIs that were identified by IPA (first number in brackets indicates the number of HUGO gene names identified in IPA) and analyzed
cSub-categories from sheet 1
dHighlighted B-H corrected p-values are < 0.05

## Sheet: Canonical pathways
IPAa	PTGs + PPIsb	Ingenuity Canonical Pathways	-log(B-H p-value)c	Ratio	Molecules
Canonical Pathways	BRD1-S (1162 of 1562)	IGF-1 Signaling	1,69E00	1,4E-01	JAK1,YWHAE,YWHAB,SOS2,YWHAZ,SOCS4,FOXO1,SOS1,PRKACA,PRKAR1B,PIK3CB,PIK3R2,SOCS5,MAP2K1,PRKAR1A
		Protein Ubiquitination Pathway	1,69E00	1,04E-01	USP45,USP41,HSPA14,UBR2,ANAPC10,USP54,PSMB6,USP48,USP10,PSMD14,DNAJC22,DNAJC9,DNAJC19,PSMC4,DNAJC25,MDM2,DNAJB9,UBE2L6,PSMD8,SKP2,PSMC1,USP4,PSMB2,UBR1,UBC,UBE2E1,BIRC2,UBE2C
		p70S6K Signaling	1,69E00	1,29E-01	GNAI3,PRKCQ,JAK1,F2RL1,YWHAE,YWHAB,PPM1L,SOS1,SOS2,GNAI1,YWHAZ,PLCB3,PIK3CB,PIK3R2,MAP2K1,PLD1,IL4
		Estrogen Receptor Signaling	1,61E00	1,25E-01	MED23,SOS2,PHB2,GTF2H2,HNRNPD,PCK1,POLR2B,MNAT1,TAF13,TAF6L,CDK8,TAF5,POLR2E,ERCC3,SOS1,MAP2K1,CARM1
		mTOR Signaling	1,61E00	1,03E-01	TSC1,NAPEPLD,PRKCQ,RAC1,RPS13,PDGFC,PLD1,RPS7,HMOX1,FAU,RPS16,RHOB,EIF3D,PPM1L,PRKAA2,EIF3I,RPTOR,PIK3CB,PIK3R2,RPS5,EIF3K,EIF4B
		Insulin Receptor Signaling	1,61E00	1,14E-01	TSC1,PPP1R14C,JAK1,CRKL,SOS2,EIF2B3,PPP1R11,FOXO1,SOS1,PRKACA,RPTOR,PRKAR1B,PIK3CB,PIK3R2,STX4,MAP2K1,PRKAR1A
		PAK Signaling	1,61E00	1,18E-01	ARHGAP10,MYL6B,MYLPF,MYL5,SOS2,RAC1,PDGFC,WASL,MYL12B,SOS1,PIK3CB,PIK3R2,MAP2K1
		PI3K/AKT Signaling	1,61E00	1,05E-01	TSC1,JAK1,YWHAE,YWHAB,SOS2,YWHAZ,MDM2,MAP3K5,NFKB1,FOXO1,LIMS1,SOS1,PPM1L,PIK3CB,PIK3R2,MAP2K1
		Cardiac Hypertrophy Signaling	1,61E00	9,6E-02	MAP2K7,MYL6B,MYLPF,MYL5,GNAI1,HAND1,EIF2B3,IL6,MAP3K5,CALM1 (includes others),GNAI3,RHOB,MYL12B,MEF2D,SOS1,PRKAR1B,PRKACA,PLCB3,PIK3CB,PIK3R2,MAP2K1,PPP3CA,TAB1,PRKAR1A
		Regulation of eIF4 and p70S6K Signaling	1,61E00	1,03E-01	SOS2,RPS13,EIF2B3,PAIP2,EIF2S1,RPS7,EIF2S2,FAU,RPS16,EIF3D,PPM1L,SOS1,EIF3I,PIK3CB,PIK3R2,RPS5,MAP2K1,EIF3K
		Androgen Signaling	1,61E00	1,03E-01	KAT7,PRKCQ,GNAI1,GTF2H2,POLR2B,MNAT1,NFKB1,CALM1 (includes others),GNAI3,POLR2E,ERCC3,PRKAR1B,PRKACA,NCOA4,PRKAR1A
		Assembly of RNA Polymerase II Complex	1,48E00	1,61E-01	TAF6L,TAF5,POLR2E,ERCC3,DR1,GTF2H2,POLR2B,MNAT1,TAF13
		Glucocorticoid Receptor Signaling	1,46E00	8,7E-02	JAK1,HSPA14,SOS2,GTF2H2,IL6,POLR2B,NFKB1,MNAT1,TAF13,KRT36,SOS1,PRKAA2,PIK3R2,MAP2K1,PPP3CA,TAB1,IL4,MAP2K7,RAC1,PCK1,TAF6L,TAF5,POLR2E,ERCC3,PRKACA,PIK3CB
		EIF2 Signaling	1,38E00	9,95E-02	SOS2,RPL30,RPS13,EIF2B3,RPL23A,EIF2S1,RPS7,EIF2S2,FAU,RPS16,EIF3D,RPL26L1,SOS1,EIF3I,PIK3CB,PIK3R2,RPS5,MAP2K1,RPL41,EIF3K
		Molecular Mechanisms of Cancer	1,3E00	7,99E-02	RAP2A,JAK1,SOS2,CDKN2C,MAP3K5,RBL1,NFKB1,CHEK1,RHOB,SOS1,PRKAR1B,E2F5,PIK3R2,MAP2K1,TAB1,PRKCQ,SMAD6,APAF1,GNAI1,RAC1,MDM2,AURKA,GNAI3,FOXO1,PRKACA,PLCB3,PIK3CB,CYCS,BIRC2,PRKAR1A,WNT5A
	BRD1-L (615 of 839)	Cell Cycle: G1/S Checkpoint Regulation	1,98E00	1,25E-01	MYC,RB1,SMAD3,HDAC1,CDKN2C,GNL3,GSK3B,SIN3A,CDC25A
		Wnt/β-catenin Signaling	1,98E00	8,57E-02	CSNK1G2,LRP6,HDAC1,BMPR2,WNT16,APC,MYC,CSNK1E,RARB,TLE3,MAP4K1,GSK3B,UBC,TCF7L2,TAB1
		Molecular Mechanisms of Cancer	1,98E00	5,93E-02	RAP2A,SMAD3,LRP6,SOS2,PRKAR2A,BMPR2,CDKN2C,NFKB1,SIN3A,APC,FAS,CHEK1,MYC,RB1,CAMK2D,BMPR1A,RHOA,PRKAR1B,GSK3B,CYCS,GLI1,TAB1,CDC25A
		Sonic Hedgehog Signaling	1,87E00	1,71E-01	DYRK1B,PRKAR1B,PRKAR2A,GSK3B,GLI1,CDK1
		Myc Mediated Apoptosis Signaling	1,87E00	1,27E-01	MYC,YWHAG,YWHAE,YWHAH,SOS2,YWHAZ,CYCS,FAS
		TGF-β Signaling	1,39E00	9,57E-02	BMPR1A,RNF111,SMAD3,SOS2,HDAC1,BMPR2,MAP4K1,HOXC9,TAB1
	BRD1-S and BRD1-L combined (1573 of 2141)	Molecular Mechanisms of Cancer	2,24E00	1,19E-01	RAP2A,JAK1,SMAD3,SOS2,LRP6,BMPR2,CDKN2C,MAP3K5,RBL1,NFKB1,FAS,CHEK1,MYC,RB1,CAMK2D,RHOB,BMPR1A,SOS1,PRKAR1B,E2F5,GSK3B,PIK3R2,MAP2K1,TAB1,CDC25A,PRKCQ,RAC1,GNAI1,APAF1,PRKAR2A,SMAD6,MDM2,AURKA,APC,SIN3A,GNAI3,FOXO1,RHOA,PRKACA,PLCB3,PIK3CB,CYCS,GLI1,PRKAR1A,WNT5A,BIRC2
		IGF-1 Signaling	1,78E00	1,68E-01	YWHAG,JAK1,YWHAH,YWHAE,YWHAB,SOS2,YWHAZ,PRKAR2A,SOCS4,FOXO1,SOS1,PRKAR1B,PRKACA,PIK3CB,PIK3R2,SOCS5,MAP2K1,PRKAR1A
		Myc Mediated Apoptosis Signaling	1,78E00	2,06E-01	MYC,YWHAG,YWHAH,YWHAE,YWHAB,SOS1,SOS2,APAF1,YWHAZ,PIK3CB,PIK3R2,CYCS,FAS
		Cell Cycle: G1/S Checkpoint Regulation	1,78E00	1,94E-01	SMAD3,HDAC1,CDKN2C,MDM2,RBL1,SIN3A,SKP2,MYC,RB1,FOXO1,E2F5,GNL3,GSK3B,CDC25A
		Protein Ubiquitination Pathway	1,75E00	1,26E-01	USP18,DNAJC17,USP45,USP41,HSPA14,UBR2,DNAJC6,ANAPC10,DNAJC3,USP54,PSMB6,USP48,USP10,PSMD14,DNAJC22,DNAJC9,DNAJC19,PSMC4,DNAJC25,MDM2,DNAJB9,UBE2L6,PSMD8,SKP2,PSMC1,USP4,PSMB2,RBX1,DNAJB11,UBR1,UBC,UBE2E1,UBE2C,BIRC2
		PI3K/AKT Signaling	1,63E00	1,32E-01	TSC1,YWHAG,JAK1,YWHAH,YWHAE,YWHAB,SOS2,YWHAZ,MDM2,MAP3K5,NFKB1,NOS3,FOXO1,LIMS1,SOS1,PPM1L,PIK3CB,PIK3R2,GSK3B,MAP2K1
		EIF2 Signaling	1,62E00	1,29E-01	SOS2,RPL30,RPL22L1,EIF2B3,RPS13,RPL23A,EIF2S1,EIF2B2,EIF3C/EIF3CL,RPS29,RPS7,EIF2S2,FAU,RPS16,EIF3D,RPL26L1,AGO3,SOS1,EIF3I,PIK3CB,PIK3R2,GSK3B,RPS5,MAP2K1,RPL41,EIF3K
		Estrogen Receptor Signaling	1,62E00	1,47E-01	MED23,SOS2,PHB2,GTF2H2,HNRNPD,POLR2K,PCK1,POLR2B,MNAT1,TAF13,TAF6L,H3F3A/H3F3B,CDK8,TAF5,POLR2E,ERCC3,SOS1,MED31,MAP2K1,CARM1
		Regulation of eIF4 and p70S6K Signaling	1,62E00	1,26E-01	SOS2,EIF2B3,RPS13,PAIP2,EIF2S1,EIF3C/EIF3CL,EIF2B2,RPS7,RPS29,EIF2S2,FAU,RPS16,EIF3D,AGO3,PPM1L,SOS1,EIF3I,PIK3CB,PIK3R2,RPS5,MAP2K1,EIF3K
		p70S6K Signaling	1,62E00	1,44E-01	YWHAG,JAK1,PRKCQ,YWHAH,YWHAE,YWHAB,SOS2,GNAI1,YWHAZ,PLD1,GNAI3,F2RL1,PPM1L,SOS1,PLCB3,PIK3CB,PIK3R2,MAP2K1,IL4
		Androgen Signaling	1,62E00	1,24E-01	KAT7,PRKCQ,SMAD3,GNAI1,PRKAR2A,GTF2H2,POLR2K,POLR2B,NFKB1,MNAT1,CALM1 (includes others),GNAI3,POLR2E,ERCC3,PRKAR1B,PRKACA,NCOA4,PRKAR1A
		Cell Cycle: G2/M DNA Damage Checkpoint Regulation	1,62E00	2,04E-01	YWHAG,CKS2,YWHAE,YWHAH,YWHAB,YWHAZ,MDM2,CDK1,SKP2,CHEK1
		mTOR Signaling	1,62E00	1,22E-01	TSC1,NAPEPLD,RPS13,RICTOR,PDGFC,EIF3C/EIF3CL,RPS7,HMOX1,RHOB,EIF3D,PPM1L,PRKAA2,RPTOR,PIK3R2,RPS5,EIF4B,PRKCQ,RAC1,PLD1,RPS29,FAU,RPS16,RHOA,EIF3I,PIK3CB,EIF3K
		Sonic Hedgehog Signaling	1,62E00	2,29E-01	DYRK1B,PRKAR1B,PRKAR2A,PRKACA,GSK3B,GLI1,CDK1,PRKAR1A
		Insulin Receptor Signaling	1,62E00	1,34E-01	TSC1,PPP1R14C,JAK1,CRKL,SOS2,PRKAR2A,EIF2B3,PPP1R11,EIF2B2,FOXO1,SOS1,PRKAR1B,RPTOR,PRKACA,PIK3CB,PIK3R2,GSK3B,STX4,MAP2K1,PRKAR1A
		Breast Cancer Regulation by Stathmin1	1,62E00	1,21E-01	PPP1R14C,PRKCQ,TUBG1,SOS2,PRKAR2A,RAC1,GNAI1,PPP1R11,TUBB,CDK1,ROCK1,CALM1 (includes others),GNAI3,STMN1,CAMK2D,RHOA,PPM1L,SOS1,PRKACA,E2F5,PRKAR1B,PLCB3,PIK3CB,PIK3R2,MAP2K1,PRKAR1A
		Estrogen-mediated S-phase Entry	1,62E00	2,5E-01	MYC,RB1,E2F5,RBL1,CDK1,SKP2,CDC25A
		Cardiac Hypertrophy Signaling	1,62E00	1,16E-01	MYL6B,MYL5,HAND1,IL6,MAP3K5,EIF2B2,RHOB,SOS1,PRKAR1B,GSK3B,PIK3R2,MAP2K1,TAB1,PPP3CA,MAP2K7,MYLPF,GNAI1,PRKAR2A,EIF2B3,ROCK1,GNAI3,CALM1 (includes others),MYL12B,RHOA,MEF2D,PRKACA,PLCB3,PIK3CB,PRKAR1A
		RAR Activation	1,52E00	1,23E-01	PRKCQ,RDH11,SMAD3,CYP26A1,CSK,SMAD6,PRKAR2A,RAC1,GTF2H2,SNW1,MAP3K5,MNAT1,NFKB1,PRMT1,PNRC1,ERCC3,RARB,PRKAR1B,PRKACA,PIK3CB,PIK3R2,MAP2K1,CARM1,PRKAR1A
		DNA Methylation and Transcriptional Repression Signaling	1,38E00	2,61E-01	CHD3,CHD4,HDAC1,DNMT1,SIN3A,ARID4B
		Assembly of RNA Polymerase II Complex	1,38E00	1,79E-01	TAF6L,TAF5,POLR2E,ERCC3,DR1,GTF2H2,POLR2K,POLR2B,MNAT1,TAF13
		Chronic Myeloid Leukemia Signaling	1,38E00	1,42E-01	CRKL,SMAD3,HDAC1,SOS2,MDM2,RBL1,NFKB1,SIN3A,MYC,RB1,SOS1,E2F5,PIK3CB,PIK3R2,MAP2K1
		Glioma Signaling	1,35E00	1,33E-01	PRKCQ,SOS2,CDKN2C,MDM2,RBL1,PDGFC,SIN3A,CALM1 (includes others),RB1,CAMK2D,SOS1,E2F5,PIK3CB,PIK3R2,MAP2K1
		TGF-β Signaling	1,31E00	1,49E-01	RNF111,BMPR1A,SMAD3,SOS1,HDAC1,SKI,SOS2,SMAD6,BMPR2,MAP4K1,HOXC9,INHBC,MAP2K1,TAB1
		Gap Junction Signaling	1,31E00	1,16E-01	PRKCQ,CSNK1G2,TUBG1,SOS2,PRKAR2A,GNAI1,TUBB,CSNK1E,GNAI3,SP3,SOS1,CAV1,PRKAR1B,PRKACA,PLCB3,PIK3CB,PIK3R2,MAP2K1,PPP3CA,PRKAR1A,HTR2A
		Glioblastoma Multiforme Signaling	1,31E00	1,19E-01	TSC1,SOS2,RAC1,WNT16,MDM2,PDGFC,APC,MYC,RB1,RHOB,FOXO1,RHOA,SOS1,E2F5,PLCB3,PIK3CB,PIK3R2,GSK3B,MAP2K1,WNT5A
		14-3-3-mediated Signaling	1,31E00	1,4E-01	TSC1,YWHAG,PRKCQ,YWHAH,YWHAE,YWHAB,TUBG1,YWHAZ,VIM,MAP3K5,TUBB,FOXO1,PLCB3,PIK3CB,PIK3R2,GSK3B,MAP2K1
		Melatonin Signaling	1,31E00	1,48E-01	CALM1 (includes others),GNAI3,MAP2K7,PRKCQ,CAMK2D,GNAI1,PRKAR1B,PRKAR2A,PRKACA,PLCB3,MAP2K1,PRKAR1A
aIPA perfomed using standard settings
bPTG + PPIs that were identified by IPA (first number in brackets indicates the number of HUGO gene names identified in IPA) and analyzed
cOnly pathways with B-H corrected p -values < 0.05 are shown
