# Supplementary material for: Identification of the BRD1 interaction network and its impact on mental disorder risk
Source: Genome Med. 2016 May 3;8:53. doi: 10.1186/s13073-016-0308-x (PMC4855718; doi:10.1186/s13073-016-0308-x)
Supplement: Additional file 12: — Metadata and statistics of integrative ChIP-seq and expression analysis. This file contains three Excel spreadsheets. Spreadsheet 1 contains information on the number of genes common to both the exon expression array and ChIPseq analyses. Spreadsheets 2 and 3 include statistical and permutation tests concerning enrichment of DEGs among BRD1 PTGs. (XLSX 12 kb) [file 13073_2016_308_MOESM12_ESM.xlsx]

## Sheet: Metadata of expression analyses
Expression microarray metadata	Number of genes	Total number of known genes and transcripts in ensemble (39686 genes)a	Number of genes in U219a	Genes found in ensemble and identified as DEGsa
BRD1-L PTGs	823	823	544	177
BRD1-S PTGs	1540	1540	1027	339
Microarray (U219)	20072	17051	20072	4643
aNumbers in bold were used in calculating the percentages of DEGs.

## Sheet: Enrichment of DEGs Chi2-test
	Group 1 obs (BRD1-S)	Group 2 obs (BRD1-L)	Total	Total number of genes in microarray
Not DEGs	688	367	1055	12408
DEGs	339	177	516	4643
Total	1027	544	1571	17051
	Group 1 exp	Group 2 exp	Total	Ratio
not DEGs	747.347	395.868	1143.22	0.727699
DEGs	279.653	148.132	427.784	0.272301
Total	1027	544	1571	1
Chi-test P-value
5.61988e-07

## Sheet: Enrichment of DEGs permutations
PTGsa	Number of random gene-listsb	Threshold %	Number of genelist > threshold	P value
BRD1-S (1027)	10000	33.0088	0	9.999e-05
BRD1-L (544)	10000	32.5368	1	0.00019998
aThe number of PTGs covered by the expression microarray (in brackets) for either BRD1-S (S) or BRD1-L (L)
bNumber of random genelists sampled from the 17051 genes in U219
