# Supplementary material for: Identification of the BRD1 interaction network and its impact on mental disorder risk
Source: Genome Med. 2016 May 3;8:53. doi: 10.1186/s13073-016-0308-x (PMC4855718; doi:10.1186/s13073-016-0308-x)
Supplement: Additional file 14: — Ingenuity pathway analysis of DEGs after overexpressing either BRD1-S or BRD1-L. This Excel spreadsheet contains a list of enriched canonical pathways identified by Ingenuity pathway analysis using the identified DEGs after upregulating either BRD1-S or BRD1-L. (XLSX 16 kb) [file 13073_2016_308_MOESM14_ESM.xlsx]

## Sheet: Ark1
IPAa	Regulomeb	Ingenuity Canonical Pathways	-log(p-value)	Ratio	Downregulated	Upregulated	Molecules
Canonical Pathways	BRD1-S	Reelin Signaling in Neurons	4.84E00	8.86E-02	2/79 (3%)	5/79 (6%)	ARHGEF16,PIK3R2,ATM,MAP4K1,MAPK8IP2,PIK3R1,LRP8
		Ovarian Cancer Signaling	4.27E00	6.11E-02	2/131 (2%)	6/131 (5%)	FZD10,MMP2,CGA,PIK3R2,LEF1,ATM,PIK3R1,VEGFC
		Thrombopoietin Signaling	3.65E00	9.09E-02	1/55 (2%)	4/55 (7%)	FOS,IRS2,PIK3R2,ATM,PIK3R1
		Role of NFAT in Regulation of the Immune Response	3.47E00	4.68E-02	2/171 (1%)	6/171 (4%)	FOS,NFATC4,PIK3R2,RCAN3,ATM,PIK3R1,GNAL,HLA-DRA
		IL-9 Signaling	3.44E00	1.18E-01	1/34 (3%)	3/34 (9%)	IRS2,PIK3R2,ATM,PIK3R1
		IGF-1 Signaling	3.36E00	6.19E-02	1/97 (1%)	5/97 (5%)	FOS,IRS2,CYR61,PIK3R2,ATM,PIK3R1
		Glucocorticoid Receptor Signaling	3.32E00	3.64E-02	2/275 (1%)	8/275 (3%)	FOS,HSPA2,ADRB2,NFATC4,PIK3R2,ATM,CDKN1C,PIK3R1,PGR,NCOA2
		Neuropathic Pain Signaling In Dorsal Horn Neurons	3.29E00	6E-02	1/100 (1%)	5/100 (5%)	FOS,TAC1,PIK3R2,GPR37,ATM,PIK3R1
	BRD1-L	IL-8 Signaling	4.51E00	1.68E-01	12/184 (7%)	19/184 (10%)	JUN,ITGAV,GNG11,MRAS,PGF,LASP1,PLD1,RAC2,ARRB2,RAC3,NFKBIB,FLT1,PRKCB,PRKCH,EIF4EBP1,RND3,MAPK9,HBEGF,LIMK2,MTOR,SRC,PIK3R3,FLT4,CCND2,HMOX1,CXCL8,RHOB,PLD6,GNG12,RHOU,IKBKE
		Agrin Interactions at Neuromuscular Junction	3.15E00	2.03E-01	4/69 (6%)	10/69 (14%)	JUN,CDC42,SRC,MRAS,ITGA6,PXN,ACTA2,RAC2,DVL1,ITGA1,ARHGEF6,RAC3,MAPK9,UTRN
		Salvage Pathways of Pyrimidine Deoxyribonucleotides	2.71E00	5E-01	0/8 (0%)	4/8 (50%)	TK1,APOBEC3B,TK2,APOBEC3A
		Antioxidant Action of Vitamin C	2.47E00	1.63E-01	8/98 (8%)	8/98 (8%)	GSTO2,GLRX,NXN,PLA2G16,PLCB4,PLD1,HMOX1,PNPLA3,PLD6,NFKBIB,PLA2G12A,PNPLA8,TXNRD2,PLCL1,MAPK9,IKBKE
		Endothelin-1 Signaling	2.46E00	1.4E-01	11/172 (6%)	13/172 (8%)	JUN,EDNRA,SRC,PIK3R3,PLA2G16,PLCB4,MRAS,GUCY1B3,EDNRB,PLD1,GAB1,HMOX1,PNPLA3,PLD6,ECE1,EDN1,PRKCB,PLA2G12A,PNPLA8,PRKCH,PLCL1,MAPK9,ECE2,CASP8
		Molecular Mechanisms of Cancer	2.42E00	1.18E-01	20/365 (5%)	23/365 (6%)	JUN,SOS2,CDC42,BCL2L11,WNT5A,MRAS,CAMK2D,GAB1,RAC2,BMP8A,BMP8B,ARHGEF6,SMAD3,RAC3,NFKBIB,FZD6,BMP6,PRKCB,RAP2B,PRKCH,CDK6,RND3,MAPK9,ARHGEF3,SRC,PIK3R3,CCND2,TCF4,PLCB4,RBPJ,WNT5B,ZBTB17,DVL1,BAD,BMPR2,RHOB,SMAD1,FAS,HIPK2,ARHGEF9,RHOU,CASP8,CDC25B
		Stearate Biosynthesis I (Animals)	2.35E00	2.29E-01	4/35 (11%)	4/35 (11%)	ACSL4,ELOVL1,FAM213B,ACOT1,FASN,SLC27A3,SLC27A5,ELOVL6
		Death Receptor Signaling	2.35E00	1.63E-01	2/92 (2%)	13/92 (14%)	PARP16,TNFRSF1A,PARP9,ACTA2,TNKS,LMNA,TIPARP,PARP11,PARP3,NFKBIB,DFFB,FAS,RIPK1,CASP8,IKBKE
aIPA perfomed using standard settings
bRegulome identified by either up-regulating BRD1-S or BRD1-L
