# Supplementary material for: Identification of the BRD1 interaction network and its impact on mental disorder risk
Source: Genome Med. 2016 May 3;8:53. doi: 10.1186/s13073-016-0308-x (PMC4855718; doi:10.1186/s13073-016-0308-x)
Supplement: Additional file 16: — Supporting information for the gene-set enrichment analyses using MAGMA. This file contains two Excel spreadsheets. Spreadsheet 1 contains gene-wide and experiment-wide significant genes from the gene-set enrichment analysis of the BRD1 interaction network and schizophrenia. Spreadsheet 2 contains all BRD1 gene sets used in the analysis. (XLSX 45 kb) [file 13073_2016_308_MOESM16_ESM.xlsx]

## Sheet: Additinal_file_16
Name	Chr	Start	End	Nsnps	Eff Snps	p_Magma	adj_p
SPATS2L	2	201170604	201343253	378	164	6.9274e-12	1.27811e-08
ZSWIM6	5	60628100	60841997	300	96	4.185e-11	7.72132e-08
BAG5	14	104022881	104029168	9	4	1.7697e-10	3.2651e-07
RP11-436A20,3	3	180707558	180775032	119	40	2.1259e-10	3.92229e-07
MFAP3	5	153418466	153600038	479	156	3.6964e-10	6.81986e-07
AMBRA1	11	46417964	46615675	110	25	4.3269e-10	7.98313e-07
KLC1	14	104028233	104167888	293	76	9.2182e-10	1.70076e-06
RP11-73M18,2	14	104029299	104152261	256	72	1.0939e-09	2.01825e-06
ETF1	5	137841784	137878989	53	23	1.9784e-09	3.65015e-06
DNAJC19	3	180701497	180707562	3	3	1.0198e-08	1.88153e-05
TBC1D5	3	17199899	18486309	2566	390	1.0864e-08	2.00441e-05
GLT8D1	3	52728505	52740048	12	7	2.8408e-08	5.24128e-05
STAG1	3	136055077	136471220	597	178	5.7093e-08	0.000105337
PBRM1	3	52579368	52719933	285	31	6.3438e-08	0.000117043
GNL3	3	52715172	52728508	21	8	7.2669e-08	0.000134074
RP11-245C17,1	15	85177105	85177877	4	3	7.4976e-08	0.000138331
SCAND2	15	85174682	85185695	25	13	1.0148e-07	0.000187231
ZNF318	6	43299513	43337181	47	18	1.2908e-07	0.000238153
TRAF3IP2-AS1	6	111804714	111919505	252	93	1.8044e-07	0.000332912
SPCS1	3	52738971	52742182	5	4	1.9413e-07	0.00035817
ZDHHC5	11	57435219	57468659	45	19	2.1258e-07	0.00039221
YWHAE	17	1247566	1303505	194	73	7.7002e-07	0.00142069
LIN28B	6	105404923	105531207	137	55	1.0499e-06	0.00193707
AC011385,1	5	137881629	137882992	2	2	1.3282e-06	0.00245053
DYNC1I2	2	172543919	172604930	107	31	1.3917e-06	0.00256769
ZNF536	19	30863328	31048965	420	134	2.1891e-06	0.00403889
NCAPD3	11	134020014	134095348	130	46	2.3164e-06	0.00427376
SLC4A9	5	139739787	139754722	13	7	2.448e-06	0.00451656
RP11-154D17,1	9	84304628	84391815	286	105	3.1869e-06	0.00587983
PRPF3	1	150293925	150325671	79	13	3.8884e-06	0.0071741
TAB1	22	39795746	39913596	165	77	4.0975e-06	0.00755989
CNOT1	16	58553855	58663750	311	55	4.2575e-06	0.00785509
MSL2	3	135867764	135916083	46	26	4.5156e-06	0.00833128
ARID5B	10	63661059	63856703	452	202	7.7026e-06	0.0142113
PRSS35	6	84222194	84235423	33	15	7.9851e-06	0.0147325
BRD1	22	50166931	50221160	126	33	8.4023e-06	0.0155022
AC012307,3	2	96874154	96908359	29	10	1.0044e-05	0.0185312
TMEM127	2	96916312	96931732	11	7	1.023e-05	0.0188744
ZMAT2	5	140079747	140086266	10	4	1.2726e-05	0.0234795
KIAA1279	10	70748487	70776738	85	27	1.5198e-05	0.0280403
CTRL	16	67963473	67965770	1	1	1.535e-05	0.0283207
RRN3	16	15153879	15188171	52	26	1.7148e-05	0.0316381
FABP3	1	31838472	31849697	14	9	2.129e-05	0.03928
CTC-454M9,1	5	88179145	88762215	654	249	2.6533e-05	0.0489534
ARL5B	10	18948334	18970568	61	24	2.8468e-05	0.0525235
MYO1C	17	1367480	1395995	46	29	2.9079e-05	0.0536508
SPECC1	17	19912614	20222339	663	60	3.0573e-05	0.0564072
DNAJB9	7	108210012	108215294	9	5	3.2355e-05	0.059695
STARD7	2	96850597	96874563	27	11	3.2804e-05	0.0605234
ST3GAL3	1	44171495	44396831	469	100	3.3373e-05	0.0615732
PRMT1	19	50179043	50192286	7	7	3.3982e-05	0.0626968
GLG1	16	74481328	74641042	400	172	3.5186e-05	0.0649182
SIPA1L3	19	38397861	38699012	770	248	3.5804e-05	0.0660584
GDPD3	16	30116131	30125177	11	9	3.8191e-05	0.0704624
GPN3	12	110890289	110907019	38	17	3.9789e-05	0.0734107
KLF6	10	3818188	3827473	14	8	4.434e-05	0.0818073
HMGB3P24	9	36303496	36304921	7	5	4.6747e-05	0.0862482
RP11-84P7,2	9	36307039	36315276	34	17	5.0666e-05	0.0934788
RPTOR	17	78518619	78940173	1604	402	5.0812e-05	0.0937481
SERPINC1	1	173872947	173886516	25	10	5.305e-05	0.0978772
ADAM15	1	155023042	155035252	20	14	6.1116e-05	0.112759
RP5-983H21,3	1	36057977	36059256	1	1	6.986e-05	0.128892
EXOG	3	38537618	38583652	93	27	7.0311e-05	0.129724
GSTO1	10	105995114	106027217	63	30	7.4736e-05	0.137888
ZNRF3	22	29279580	29453475	378	118	7.6263e-05	0.140705
PCGF6	10	105062553	105110891	52	26	8.4462e-05	0.155832
FAM114A2	5	153369688	153418496	113	28	8.5138e-05	0.15708
RP11-428F8,2	6	111548950	111580237	53	27	8.7939e-05	0.162247
ZFHX3	16	72816784	73092534	658	322	8.8448e-05	0.163187
RP4-666F24,3	1	115642293	115645279	8	6	9.0312e-05	0.166626
SIPA1L1	14	71787166	72207946	533	161	0.00010124	0.186788
ARL6IP6	2	153574407	153617688	102	23	0.00010677	0.196991
LL22NC03-86G7,1	22	22292609	22297799	4	3	0.00011779	0.217323
KIAA1919	6	111580551	111592370	28	13	0.00011803	0.217765
RNF111	15	59279862	59389618	286	104	0.00012833	0.236769
SEMA4A	1	156117157	156147543	48	24	0.00013263	0.244702
SLC4A1AP	2	27886338	27917840	23	13	0.00014548	0.268411
UBP1	3	33429828	33482863	131	35	0.00015659	0.288909
SNX14	6	86215214	86303874	136	46	0.00015906	0.293466
CTC-329D1,3	5	139728069	139737379	4	3	0.00015926	0.293835
SUCLG2	3	67410884	67705038	1066	288	0.00016074	0.296565
EIF2C3	1	36396319	36522063	101	19	0.00016573	0.305772
EPHA7	6	93949738	94129265	439	162	0.00017645	0.32555
RP11-182J1,1	15	85175129	85177218	6	4	0.00021484	0.39638
COPG	3	128968449	128996614	39	10	0.00022852	0.421619
GATAD2B	1	153777201	153895451	175	41	0.00027094	0.499884
TMEM22	3	136537489	136574734	100	31	0.00028321	0.522522
ELOVL1	1	43829068	43833697	4	4	0.00029861	0.550935
THAP5	7	108194987	108210194	35	11	0.00031237	0.576323
AC104801,1	2	172967734	172974710	17	12	0.00031875	0.588094
RASIP1	19	49223843	49243970	41	15	0.00032723	0.603739
RP11-160H22,5	1	174084438	174129142	74	25	0.00034884	0.64361
DPY19L1	7	34961081	35077883	340	60	0.00035588	0.656599
CHD3	17	7788124	7816078	33	16	0.00039061	0.720675
CTA-292E10,6	22	29196671	29244547	157	39	0.00039461	0.728055
SRGAP3	3	9022275	9404737	1108	518	0.00040137	0.740528
CERS5	12	50523575	50561288	55	17	0.00043992	0.811652
CIAO1	2	96931870	96939087	6	4	0.00046321	0.854622
CETN3	5	89688078	89705603	4	4	0.00048617	0.896984
ZBTB48	1	6640061	6649340	9	5	0.013721	1
PLOD1	1	11994262	12035599	104	29	0.03487	1
USP48	1	22004791	22110099	335	93	0.011535	1
GPN2	1	27205773	27216788	13	5	0.010491	1
PTAFR	1	28473677	28520447	42	18	0.04971	1
RP11-242O24,3	1	29471006	29473506	5	4	0.047819	1
PSMB2	1	36067185	36107445	15	8	0.006469	1
YRDC	1	38268616	38273857	11	7	0.0010327	1
NDUFS5	1	39491990	39500308	28	13	0.0097865	1
RP4-739H11,3	1	41134761	41153260	42	15	0.0051563	1
NFYC	1	41157320	41237275	193	56	0.0067039	1
RP11-184I16,2	1	44165436	44173809	7	6	0.0013989	1
CDKN2C	1	51426417	51440305	12	7	0.030019	1
MAGOH	1	53692564	53704282	19	10	0.010504	1
RP5-1024G6,5	1	53704282	53708455	5	4	0.0018268	1
JAK1	1	65298912	65432187	336	85	0.0050261	1
RP11-653A5,2	1	74663926	75009666	598	156	0.043414	1
AC093158,1	1	74663937	75010112	598	156	0.043414	1
LMO4	1	87794151	87812788	22	12	0.049265	1
LRRC8C	1	90098631	90398809	469	145	0.04767	1
FAM69A	1	93307724	93427079	154	33	0.030611	1
SLC25A24	1	108677442	108742898	202	78	0.0095865	1
RP5-1074L1,1	1	110828997	110881793	189	51	0.043251	1
RP11-426L16,3	1	113236310	113239243	8	4	0.00075913	1
SIKE1	1	115312100	115323306	3	3	0.0017904	1
POLR3C	1	145592605	145611025	14	5	0.044446	1
CTSK	1	150768684	150780799	11	8	0.0028313	1
BNIPL	1	151009046	151020076	26	12	0.0049507	1
UBAP2L	1	154192655	154243986	63	21	0.0033854	1
HAX1	1	154244987	154248351	3	3	0.0036933	1
RP11-574F21,2	1	160231534	160232568	1	1	0.00218	1
AL645568,1	1	173204199	173446294	543	156	0.018314	1
PRDX6	1	173446405	173457946	14	8	0.0036223	1
RABGAP1L	1	174128548	174964445	1700	217	0.0024226	1
MRPS14	1	174979925	174992561	20	11	0.0016282	1
GLUL	1	182350839	182361341	29	13	0.0086111	1
TEDDM1	1	182367252	182369751	7	3	0.0090809	1
IPO9	1	201798269	201853422	88	26	0.020458	1
PLXNA2	1	208195587	208417665	598	259	0.00060285	1
SMYD2	1	214454445	214510474	194	63	0.02571	1
PTPN14	1	214530851	214725792	676	209	0.0047557	1
RP11-358H9,1	1	222626082	222628047	5	5	0.0047061	1
H3F3A	1	226249552	226259702	10	8	0.02712	1
ITPKB	1	226819391	226927024	195	89	0.0054276	1
AC108488,3	2	3606082	3609324	15	9	0.015828	1
AC108488,1	2	3616113	3622828	12	12	0.020117	1
RPS7	2	3622795	3628509	12	8	0.040954	1
ASXL2	2	25960557	26101385	294	50	0.049557	1
OST4	2	27293340	27294641	1	1	0.004273	1
CCDC121	2	27848506	27851879	4	3	0.025973	1
GPN1	2	27851114	27874375	39	15	0.0012626	1
SUPT7L	2	27873679	27886676	10	8	0.0012755	1
FOXN2	2	48541776	48606434	206	79	0.0011731	1
CHAC2	2	53994929	54002333	18	11	0.012457	1
ANXA4	2	69947923	70053596	237	62	0.013079	1
RMND5A	2	86947296	87005164	59	19	0.012804	1
KIAA1310	2	97258907	97308524	38	16	0.013701	1
AC068539,1	2	97308474	97370622	58	25	0.00055567	1
FER1L5	2	97308474	97370624	58	25	0.00055567	1
ANKRD23	2	97490263	97523671	31	11	0.016261	1
ANKRD39	2	97502348	97523832	19	8	0.011965	1
SEMA4C	2	97525453	97536494	5	4	0.0011229	1
ANKRD36	2	97779233	97930258	96	57	0.01141	1
RNF149	2	101887681	101925163	49	18	0.02104	1
PRPF40A	2	153508107	153574511	135	32	0.0010374	1
NR4A2	2	157180944	157198860	12	7	0.0014326	1
AC074099,1	2	157193084	157198632	5	4	0.0014841	1
DLX2	2	172964167	172967628	4	4	0.0088124	1
SP3	2	174771187	174830430	174	31	0.0077769	1
HOXD13	2	176957619	176960666	4	3	0.0022495	1
AC093388,3	2	191399581	191432828	66	21	0.04293	1
GTF3C3	2	197627756	197664449	26	15	0.012949	1
SPAG16	2	214149113	215275225	2956	605	0.030566	1
ILKAP	2	239079042	239112370	132	25	0.0014653	1
MTERFD2	2	242014469	242041747	62	15	0.045349	1
RP11-380O24,1	3	9334272	9404987	181	83	0.038154	1
THUMPD3	3	9404526	9428475	50	16	0.0027363	1
TSEN2	3	12525931	12581122	196	44	0.03284	1
MKRN2-AS1	3	12595267	12602519	22	12	0.0041051	1
MKRN2	3	12598513	12625212	63	29	0.0042495	1
AC090952,5	3	14689701	14690939	4	3	0.044737	1
SATB1	3	18386864	18487080	183	59	0.0094066	1
EFHB	3	19920964	19988517	207	68	0.029194	1
UBE2E1	3	23847394	23932807	168	75	0.028694	1
AC012087,2	3	24535578	24541502	14	9	0.016572	1
RARB	3	25215823	25639423	1640	550	0.012567	1
NGLY1	3	25760435	25831530	100	16	0.030609	1
OXSM	3	25824408	25836025	12	5	0.039623	1
GPD1L	3	32147181	32210205	246	78	0.040621	1
SNRK	3	43328004	43466256	151	59	0.012863	1
CDC25A	3	48198636	48229892	23	10	0.0090006	1
NCKIPSD	3	48701364	48723797	29	14	0.0025739	1
PRKAR2A	3	48782030	48885279	46	15	0.036302	1
PRKAR2A-AS1	3	48885005	48889414	3	3	0.018108	1
SLC25A20	3	48894369	48936426	21	6	0.029769	1
USP4	3	49315264	49378145	61	22	0.0077315	1
RHOA	3	49396578	49450431	79	22	0.028663	1
TCTA	3	49449639	49453908	5	4	0.04452	1
NICN1	3	49460379	49466759	7	7	0.032491	1
SNORD19	3	52723264	52723331	1	1	0.04735	1
TKT	3	53258723	53290068	152	33	0.001066	1
PDIA5	3	122785909	122944074	442	128	0.012282	1
PIK3CB	3	138372860	138553780	203	30	0.020544	1
SLC9A9	3	142984064	143567373	1815	594	0.035668	1
PLCH1	3	155093369	155462856	1051	268	0.026715	1
AC078802,1	3	169484713	169487683	9	5	0.01609	1
MYNN	3	169490853	169507504	16	6	0.016463	1
RPL22L1	3	170582664	170588272	13	7	0.016114	1
AC078953,1	3	171509580	171527714	63	18	0.019058	1
NLGN1	3	173114074	174004434	2175	670	0.00057332	1
ATP5I	4	666225	668127	2	2	0.0015161	1
MYL5	4	667369	675822	8	5	0.0041816	1
AC006445,8	4	13547699	13549425	3	3	0.049992	1
CCNG2	4	78078304	78354542	1468	168	0.0027303	1
RP11-163O17,1	4	83814639	83822113	9	4	0.031237	1
THAP9	4	83821837	83841438	28	4	0.025476	1
COPS4	4	83955600	83996971	31	9	0.037241	1
AFF1	4	87856154	88062206	450	121	0.0094226	1
RP11-466G12,2	4	89448308	89449321	1	1	0.01487	1
PPP3CA	4	101944566	102269435	656	140	0.0025435	1
UGT8	4	115519611	115599380	132	31	0.0096228	1
PRDM5	4	121606074	121844025	910	227	0.02626	1
NUDT6	4	123813730	123844123	111	20	0.019336	1
SETD7	4	140417243	140477928	118	60	0.028179	1
NSUN2	5	6599352	6633404	145	58	0.0063563	1
RICTOR	5	38938021	39074510	263	30	0.019629	1
CTC-564N23,3	5	76382565	76462734	190	81	0.00388	1
MBLAC2	5	89754020	89770585	16	9	0.022893	1
AC093510,2	5	89754022	89770585	16	9	0.022893	1
LNPEP	5	96271098	96373219	259	47	0.011766	1
FER	5	108083523	108532542	1582	313	0.0031879	1
PJA2	5	108670410	108745695	243	51	0.0024801	1
COMMD10	5	115420688	115748459	1592	276	0.007973	1
CTC-394G3,2	5	125221978	125222446	2	2	0.022848	1
SLC12A2	5	127419458	127525380	158	46	0.0025706	1
CTC-321K16,1	5	134895267	134970564	153	31	0.02242	1
RP11-325L7,1	5	137368463	137372955	6	6	0.009826	1
RNF145	5	158584417	158637061	105	37	0.001976	1
CTB-11I22,1	5	158636929	158675804	90	32	0.002042	1
CTC-308K20,1	5	172381789	172386395	15	10	0.028159	1
CTC-308K20,2	5	172381910	172384165	8	5	0.014407	1
RPL26L1	5	172385732	172396774	35	17	0.024776	1
FARS2	6	5261584	5771816	1564	618	0.0098755	1
RP3-471C18,1	6	19730658	19734798	13	5	0.013845	1
RP4-625H18,2	6	19803602	19804973	19	9	0.01317	1
UBR2	6	42531800	42661242	186	37	0.012507	1
RP1-8B1,4	6	46064830	46097443	87	17	0.033012	1
RP1-152L7,5	6	52530072	52531676	6	6	0.016859	1
SLC35A1	6	88180341	88222054	122	27	0.0071927	1
BACH2	6	90636248	91006627	638	228	0.00080242	1
REV3L	6	111620234	111804918	351	72	0.00077631	1
TSPYL4	6	116571151	116575261	10	6	0.048499	1
MED23	6	131895106	131949369	45	15	0.043958	1
RP1-38C16,2	6	135950543	135951406	2	1	0.04097	1
HECA	6	139456249	139501939	114	21	0.0074216	1
RAET1E	6	150204511	150219238	61	7	0.018437	1
ARID1B	6	157099063	157530401	809	284	0.00060528	1
ZDHHC14	6	157802165	158099178	872	261	0.00078165	1
WTAP	6	160146617	160177351	76	23	0.014127	1
PRKAR1B	7	588834	767287	39	18	0.046604	1
AC073072,5	7	22765014	22767239	5	4	0.035481	1
IL6	7	22765503	22771621	20	9	0.043068	1
IGF2BP3	7	23349828	23510086	331	132	0.005799	1
RP1-170O19,14	7	27226192	27233067	9	6	0.012934	1
GTF2I	7	74071994	74175026	68	15	0.0016483	1
AC002064,3	7	89511667	89840949	1307	325	0.026748	1
ALKBH4	7	102096685	102105323	24	11	0.032229	1
RP11-401L13,4	7	102781796	102782386	1	1	0.0158	1
PNPLA8	7	108110866	108210110	235	69	0.0011084	1
RP11-458K10,1	7	115287515	115316383	73	15	0.0029879	1
WNT16	7	120965421	120981158	38	13	0.035464	1
WASL	7	123321989	123389121	143	39	0.013861	1
ARF5	7	127228399	127231759	10	6	0.032024	1
AC091736,11	7	135392861	135412258	67	23	0.047679	1
RBM33	7	155437145	155574179	326	38	0.035716	1
FDFT1	8	11653082	11696818	246	112	0.001701	1
MTMR7	8	17155539	17271037	537	213	0.018977	1
CHD7	8	61591337	61779465	325	97	0.045151	1
HNF4G	8	76320149	76479078	591	150	0.0039417	1
YWHAZ	8	101930804	101965616	79	20	0.004382	1
DNAI1	9	34457412	34520982	105	36	0.047366	1
VCP	9	35056061	35073246	32	12	0.033604	1
CD72	9	35609530	35646807	87	42	0.033045	1
SPTLC1	9	94793427	94877690	300	68	0.0038113	1
HSDL2	9	115142217	115234690	262	66	0.0051743	1
RP11-32M23,4	9	115196096	115246906	159	36	0.018702	1
KIAA1958	9	115249127	115431677	332	88	0.024187	1
RAB14	9	123940415	123985292	94	38	0.0045832	1
RP11-5N23,2	10	6622381	6627641	1	1	0.01077	1
RP11-397O4,1	10	11072297	11072831	1	1	0.0173	1
MEIG1	10	15001438	15030049	127	35	0.013824	1
PTER	10	16478964	16555736	259	75	0.017634	1
RP11-139J15,2	10	18940195	18948196	24	13	0.0011435	1
BAMBI	10	28966271	28971868	7	6	0.032036	1
CSTF2T	10	53455247	53459355	10	4	0.020399	1
REEP3	10	65281123	65384883	224	61	0.00068911	1
RP11-314J18,5	10	70750893	70751463	3	3	0.021759	1
RP11-236B18,1	10	92812808	92814804	19	5	0.02588	1
ZNF518A	10	97889472	97923517	82	29	0.024762	1
GOLGA7B	10	99609996	99627782	26	10	0.031915	1
FAM178A	10	102672720	102724893	68	26	0.0010464	1
PPRC1	10	103892787	103910082	19	12	0.012175	1
TAF5	10	105127724	105148822	19	12	0.0011832	1
WDR96	10	105889646	105992120	212	60	0.033129	1
RP11-466H18,2	11	17035545	17074583	99	39	0.0015551	1
RPS13	11	17095936	17099334	7	5	0.00065906	1
METTL15	11	28129795	28355054	285	75	0.022451	1
CAPRIN1	11	34073230	34122703	117	20	0.0013552	1
ALX4	11	44281994	44331716	185	90	0.02915	1
TIMM10	11	57295936	57298276	2	2	0.020445	1
UBE2L6	11	57319129	57335757	41	15	0.01451	1
MRPL16	11	59573608	59578345	6	6	0.042386	1
RP11-783K16,13	11	64014411	64016966	9	6	0.020663	1
RP11-867G23,9	11	66157080	66157639	1	1	0.03663	1
RELT	11	73087309	73108519	32	13	0.009339	1
RP11-809N8,2	11	73106604	73107481	1	1	0.00871	1
FAM168A	11	73111532	73309234	220	46	0.017285	1
RP11-7I15,5	11	77728017	77790911	240	78	0.018864	1
NDUFC2	11	77779350	77791265	32	13	0.024324	1
DLG2	11	83166055	85338966	5837	1691	0.010006	1
EED	11	85955586	85989781	82	30	0.033924	1
CWF19L2	11	107197071	107328572	437	101	0.0156	1
SPA17	11	124543694	124567414	23	9	0.0038286	1
CHEK1	11	125495036	125546150	115	35	0.0064466	1
VPS26B	11	134094539	134117686	30	17	0.01396	1
SLC2A3	12	8071826	8088871	21	10	0.0015545	1
LRP6	12	12268959	12419946	274	68	0.045425	1
RP11-392P7,3	12	13152812	13157764	10	6	0.048542	1
SENP1	12	48436681	48500091	160	33	0.04753	1
RND1	12	49250928	49259681	14	9	0.0076673	1
MLL2	12	49412758	49453557	31	14	0.016294	1
DNAJC22	12	49740700	49751309	27	7	0.030535	1
MFSD5	12	53645035	53648189	10	4	0.012231	1
RP11-680A11,5	12	53692449	53694098	3	2	0.016871	1
R3HDM2	12	57643392	57824788	199	56	0.0034532	1
INHBC	12	57828527	57845842	30	13	0.00066507	1
RP11-611E13,2	12	70297813	70637140	1299	339	0.0022431	1
CNOT2	12	70636774	70748773	332	67	0.0028493	1
EEA1	12	93164413	93323107	340	79	0.047391	1
DEPDC4	12	100597447	100660857	123	34	0.04353	1
NT5DC3	12	104164231	104234975	313	78	0.0055737	1
RP11-650K20,3	12	104235229	104238442	16	11	0.032841	1
TDG	12	104359582	104382652	92	31	0.013498	1
CKAP4	12	106631655	106698057	144	68	0.012719	1
TCP11L2	12	106695707	106740793	101	49	0.019312	1
RP11-478C19,5	12	110906085	110907073	3	2	0.040405	1
RP11-512M8,5	12	122692326	122750970	87	25	0.04865	1
VPS33A	12	122715292	122751068	55	16	0.047474	1
RSRC2	12	122989240	123011547	30	9	0.001463	1
KNTC1	12	123011793	123110926	143	27	0.0057352	1
RP11-305D15,2	13	48870649	48877797	11	5	0.027803	1
DNAJC3-AS1	13	96325089	96329179	3	3	0.043826	1
DNAJC3	13	96329411	96443301	124	46	0.0026772	1
TPP2	13	103249353	103331521	290	51	0.009877	1
RBM23	14	23369854	23388396	40	12	0.0025801	1
AL132780,10	14	23388665	23392610	7	6	0.0026325	1
RPS29	14	50043390	50065408	38	13	0.019179	1
AL139099,1	14	50064193	50065882	5	4	0.0041157	1
LRR1	14	50065415	50081390	42	13	0.0022523	1
ATL1	14	50999227	51099786	160	39	0.0054892	1
WDHD1	14	55405668	55493823	159	32	0.0020717	1
SOCS4	14	55493948	55516206	36	11	0.034152	1
MAPK1IP1L	14	55518349	55532931	22	10	0.048393	1
RP11-517O13,3	14	58836741	58862359	28	13	0.031925	1
DAAM1	14	59655364	59838123	547	168	0.0055539	1
DCAF5	14	69517598	69619867	153	38	0.023164	1
EXD2	14	69658228	69709075	89	28	0.040129	1
RP1-261D10,2	14	71759435	71788531	60	19	0.0006839	1
YLPM1	14	75230069	75322378	142	27	0.007009	1
RPS6KL1	14	75370657	75390099	50	23	0.0028665	1
DDX24	14	94517266	94547591	81	13	0.018763	1
VRK1	14	97263641	97398059	321	98	0.0064269	1
ARPP19	15	52839432	52861213	50	16	0.0034144	1
TEX9	15	56657625	56738195	193	48	0.028321	1
FAM96A	15	64364758	64386217	45	12	0.0010825	1
SNX1	15	64388177	64436433	65	19	0.001353	1
TRIP4	15	64680003	64747502	84	24	0.0020772	1
MYO9A	15	72114632	72410422	457	64	0.023557	1
SENP8	15	72406599	72433311	39	11	0.020776	1
CSK	15	75074425	75095539	41	22	0.0057025	1
AC016251,2	15	96812001	96870577	98	45	0.00062454	1
TMEM8A	16	420773	437113	71	30	0.0030357	1
NARFL	16	779753	791002	21	10	0.023645	1
NDE1	16	15737124	15820210	192	80	0.017275	1
GDE1	16	19513015	19533450	58	15	0.045514	1
CCP110	16	19535208	19564730	91	20	0.0016365	1
AC005632,1	16	21601019	21610706	5	5	0.0061645	1
METTL9	16	21610797	21668794	53	21	0.0087794	1
RBBP6	16	24550908	24584184	70	22	0.0070514	1
ZNF764	16	30565085	30569674	2	2	0.0058585	1
GPT2	16	46918290	46965201	29	16	0.027205	1
PHKB	16	47495210	47735434	164	39	0.034746	1
ATP6V0D1	16	67471922	67515140	39	13	0.00055229	1
AGRP	16	67516474	67517716	3	3	0.004276	1
PDPR	16	70147529	70195205	8	6	0.036457	1
ZNF23	16	71481500	71496155	33	18	0.011035	1
KIAA0513	16	85061375	85127826	314	113	0.0013149	1
FAM92B	16	85131965	85146114	86	39	0.002691	1
MAP1LC3B	16	87425406	87438385	40	26	0.0026452	1
ZCCHC14	16	87439852	87525651	315	106	0.0035115	1
ZZEF1	17	3907739	4046314	436	100	0.02188	1
RABEP1	17	5185558	5289129	328	113	0.0064652	1
PHF23	17	7138350	7142825	4	4	0.001208	1
AKAP10	17	19807788	19881150	82	15	0.0096976	1
GOSR1	17	28804426	28853837	53	17	0.00066289	1
ZNHIT3	17	34842479	34851667	14	8	0.0024258	1
TUBG1	17	40761358	40767254	2	2	0.0031389	1
PLEKHH3	17	40819935	40829048	7	6	0.016917	1
NBR2	17	41277609	41305688	54	11	0.015618	1
UBTF	17	42282401	42298994	22	9	0.0071002	1
ANKRD40	17	48770553	48785285	22	13	0.040358	1
MKS1	17	56282799	56296966	18	8	0.035896	1
TRIM37	17	57060002	57184266	155	33	0.0018691	1
SKA2	17	57187308	57232800	49	22	0.0038534	1
PRR11	17	57233101	57279924	68	23	0.014339	1
DCAF7	17	61627822	61671639	26	13	0.011273	1
PRKAR1A	17	66508110	66528908	51	12	0.017266	1
NOTUM	17	79910388	79919716	14	4	0.026897	1
FAM108A1	19	1876976	1885518	16	6	0.010492	1
CSNK1G2	19	1941161	1981309	157	51	0.00056149	1
TMEM146	19	5720688	5778745	98	49	0.016138	1
MAP2K7	19	7968728	7979363	20	13	0.0277	1
TRMT1	19	13215716	13227563	7	6	0.01008	1
NACC1	19	13229109	13251955	27	13	0.0013718	1
ZNF493	19	21579931	21610375	114	17	0.0043473	1
ZNF461	19	37128283	37157743	58	21	0.0087084	1
AC074138,3	19	37176216	37178351	2	2	0.0047088	1
ZNF567	19	37178530	37214248	89	26	0.004362	1
DYRK1B	19	40315993	40324841	13	7	0.020754	1
PSMC4	19	40477073	40487351	23	9	0.038209	1
ZNF546	19	40502943	40537972	72	11	0.039929	1
AC012314,19	19	54712960	54713286	2	1	0.011587	1
ZSCAN5A	19	56732681	56826294	236	105	0.015783	1
RPS5	19	58898636	58906170	22	11	0.0016793	1
MZF1	19	59073285	59084942	19	7	0.00059493	1
AC016629,2	19	59084870	59111168	33	11	0.00067532	1
PANK2	20	3869486	3907605	75	27	0.027929	1
PLK1S1	20	21106624	21227260	156	38	0.0061162	1
RP5-1125A11,1	20	32570858	32582163	8	4	0.0021627	1
RALY	20	32581452	32696114	106	29	0.0021507	1
EIF2S2	20	32676104	32700138	20	9	0.00093283	1
RP5-977B1,7	20	35136563	35201678	26	20	0.027592	1
YWHAB	20	43514317	43537173	37	7	0.001958	1
AL035541,1	20	56130115	56134053	20	14	0.030485	1
PCK1	20	56131260	56141513	42	22	0.010524	1
CXADR	21	18884700	18965897	190	57	0.014041	1
RNGTTP1	21	27015801	27016528	1	1	0.04666	1
RPL23P2	21	30369934	30370354	1	1	0.01909	1
GAPDHP14	21	30594642	30595578	3	3	0.036858	1
GART	21	34870940	34915797	58	21	0.0042374	1
SON	21	34914924	34949812	25	10	0.01931	1
AP000688,14	21	37441940	37498938	203	70	0.027634	1
MEMO1P1	21	37502669	37504208	7	4	0.018422	1
RPS9P1	21	37504748	37505330	3	3	0.0021117	1
AP000337,1	21	47874900	47878593	14	8	0.0029333	1
DIP2A	21	47878812	47989926	408	141	0.0041545	1
CECR5-AS1	22	17640274	17646335	18	9	0.042204	1
CLTCL1	22	19166986	19279239	293	62	0.024373	1
HIRA	22	19318221	19435224	212	64	0.034937	1
AC000068,5	22	19435416	19437628	1	1	0.01763	1
AP000345,2	22	23909251	23915694	9	6	0.029657	1
CTA-221G9,11	22	25498407	25508659	29	19	0.032731	1
MYO18B	22	26138111	26427007	1016	335	0.025992	1
XBP1	22	29190543	29196585	9	7	0.00054953	1
RBX1	22	41347351	41369313	14	7	0.011626	1
AL022476,2	22	43434591	43448372	39	17	0.001345	1
SCUBE1	22	43599229	43739394	542	230	0.015627	1
CTA-217C2,1	22	45529710	45559662	92	30	0.0018775	1
NUP50	22	45559722	45583892	84	20	0.0030795	1
